# Supplementary material for: Comprehensive Genetic Analyses of Inherited Peripheral Neuropathies in Japan: Making Early Diagnosis Possible
Source: Biomedicines. 2022 Jun 29;10(7):1546. doi: 10.3390/biomedicines10071546 (PMC9312503; doi:10.3390/biomedicines10071546)
Supplement: Supplementary file 1 [file biomedicines-10-01546-s001.zip]

Archive with 1 entries (1 files):
- biomedicines-1783315-supplementary.pdf
